# Supplementary material for: PaleoClim, high spatial resolution paleoclimate surfaces for global land areas
Source: Sci Data. 2018 Nov 13;5:180254. doi: 10.1038/sdata.2018.254 (PMC6233254; doi:10.1038/sdata.2018.254)
Supplement: Supplementary file 1 [file sdata2018254-isa1.zip]

Archive with 3 entries (3 files):
- i_Investigation.txt
- s_study_Brown.txt
- a_assay_Brown.txt
