# Supplementary material for: PaleoClim, high spatial resolution paleoclimate surfaces for global land areas
Source: Sci Data. 2018 Nov 13;5:180254. doi: 10.1038/sdata.2018.254 (PMC6233254; doi:10.1038/sdata.2018.254)
Supplement: Supplementary file 1 [file sdata2018254-isa1.zip › i_Investigation.txt]

# Investigation File generated for Scientific Data with Investigation File Authoring Tool version 0.1.0 on 01/10/2018 - This metadata file is CC0
ONTOLOGY SOURCE REFERENCE
Term Source Name	IAO	OMIT	ERO	OBI	NPO	ENVO	NCIT
Term Source File	http://data.bioontology.org/ontologies/IAO	http://data.bioontology.org/ontologies/OMIT	http://data.bioontology.org/ontologies/ERO	http://data.bioontology.org/ontologies/OBI	http://data.bioontology.org/ontologies/NPO	http://data.bioontology.org/ontologies/ENVO	http://data.bioontology.org/ontologies/NCIT
Term Source Version	2015-02-23	OBO 4.0-12122013-2338	2013-08-02	2014-08-18	2011-12-08 (yyyy-mm-dd)		17.06d
Term Source Description	Information Artifact Ontology	Ontology for MicroRNA Target	Eagle-I Research Resource Ontology	Ontology for Biomedical Investigations	NanoParticle Ontology	Environment Ontology	National Cancer Institute Thesaurus
INVESTIGATION
Investigation Identifier
Investigation Title
Investigation Description
Investigation Submission Date
Investigation Public Release Date
INVESTIGATION PUBLICATIONS
Investigation PubMed ID
Investigation Publication DOI
Investigation Publication Author List
Investigation Publication Title
Investigation Publication Status
Investigation Publication Status Term Accession Number
Investigation Publication Status Term Source REF
INVESTIGATION CONTACTS
Investigation Person Last Name
Investigation Person Mid Initials
Investigation Person First Name
Investigation Person Address
Investigation Person Phone
Investigation Person Fax
Investigation Person Email
Investigation Person Affiliation
Investigation Person Roles
Investigation Person Roles Term Accession Number
Investigation Person Roles Term Source REF
STUDY
Study Identifier	10.1038/sdata.2018.254
Study Title	PaleoClim, high spatial resolution paleoclimate surfaces for global land areas
Study Submission Date	18/06/2018
Study Public Release Date	13/11/2018
Study Description	http://www.nature.com/articles/sdata2018254#abstract
Study File Name	s_study_Brown.txt
Comment[Subject Keywords]	//;//
Comment[Manuscript Licence]	CC BY-4.0
Comment[Experimental Metadata Licence]	CC0
Comment[Supplementary Information File Name]		Supplementary File 1
Comment[Supplementary Information File Type]	x-zip-compressed	plain
Comment[Supplementary Information File URL]	http://www.nature.com/articles/sdata2018254#supplementary-information	http://www.nature.com/articles/sdata2018254#supplementary-information
Comment[Data Repository]	figshare
Comment[Data Record Accession]	doi:10.6084/m9.figshare.c.4126292
Comment[Data Record URI]	https://doi.org/10.6084/m9.figshare.c.4126292
STUDY DESIGN DESCRIPTORS
Study Design Type	source-based data transformation objective	data integration objective	observation design
Study Design Type Term Accession Number	ERO:0100039	ERO:0100092	OBI:0300311
Study Design Type Term Source REF	ERO	ERO	OBI
STUDY PUBLICATIONS
Study PubMed ID
Study Publication DOI
Study Publication Author List
Study Publication Title
Study Publication Status
Study Publication Status Term Accession Number
Study Publication Status Term Source REF
STUDY FACTORS
Study Factor Name	data type extracted	month	epoch
Study Factor Type	datatype	temporal_interval	geological epoch
Study Factor Type Term Accession Number	http://purl.bioontology.org/ontology/npo#NPO_1984	http://www.ifomis.org/bfo/1.1/span#TemporalInterval	""
Study Factor Type Term Source REF	NPO	ERO	""
STUDY ASSAYS
Study Assay Measurement Type	climate change
Study Assay Measurement Type Term Accession Number	ENVO:01000629
Study Assay Measurement Type Term Source REF	ENVO
Study Assay Technology Type	computational modeling technique
Study Assay Technology Type Term Accession Number	ERO:0001251
Study Assay Technology Type Term Source REF	ERO
Study Assay Technology Platform	""
Study Assay File Name	a_assay_Brown.txt
STUDY PROTOCOLS
Study Protocol Name	Data sources	Paleoclimate Simulations	Downscaling	Topographic Differences	Bioclimatic parameters
Study Protocol Type	Data Source	modeling and simulation operation	data transformation	computational modeling technique	data transformation
Study Protocol Type Term Accession Number	NCIT:C16493	ERO:0100304	OBI:0200000	ERO:0001251	OBI:0200000
Study Protocol Type Term Source REF	NCIT	ERO	OBI	ERO	OBI
Study Protocol Description					
Study Protocol URI	""	""	""	""	""
Study Protocol Version					
Study Protocol Parameters Name	""	""	""	""	""
Study Protocol Parameters Name Term Accession Number	""	""	""	""	""
Study Protocol Parameters Name Term Source REF	""	""	""	""	""
Study Protocol Components Name	""	""	""	""	""
Study Protocol Components Type	""	""	""	""	""
Study Protocol Components Type Term Accession Number	""	""	""	""	""
Study Protocol Components Type Term Source REF	""	""	""	""	""
STUDY CONTACTS
Study Person Last Name	Brown	Hill	Dolan	Carnaval	Haywood
Study Person First Name	Jason L.	Daniel J.	Aisling M.	Ana C.	Alan M.
Study Person Mid Initials					
Study Person Email	jason.brown@siu.edu	D.J.Hill@leeds.ac.uk	""	""	""
Study Person Phone					
Study Person Fax					
Study Person Address					
Study Person Affiliation	Cooperative Wildlife Research Laboratory & The Center for Ecology, Southern Illinois University, Carbondale, IL 62901, USA	School of Earth and Environment, University of Leeds, Leeds, LS2 9JT, UK	School of Earth and Environment, University of Leeds, Leeds, LS2 9JT, UK	City College of New York and The Graduate Center, City University of New York, New York, NY 10031, USA	School of Earth and Environment, University of Leeds, Leeds, LS2 9JT, UK
Study Person Roles					
Study Person Roles Term Accession Number					
Study Person Roles Term Source REF					
Comment[Study Person ORCID]					
Comment[Funder]					
Comment[FundRef ID]					
Comment[Funder Term Source REF]					
Comment[Grant Identifier]					
