# Supplementary material for: PaleoClim, high spatial resolution paleoclimate surfaces for global land areas
Source: Sci Data. 2018 Nov 13;5:180254. doi: 10.1038/sdata.2018.254 (PMC6233254; doi:10.1038/sdata.2018.254)
Supplement: Supplementary file 1 [file sdata2018254-isa1.zip › s_study_Brown.txt]

Source Name	Comment[data source URI]	Material Type	Term Source REF	Term Accession Number	Characteristics[geographical location]	Term Source REF	Term Accession Number	Characteristics[environment type]	Term Source REF	Term Accession Number	Protocol REF	Sample Name	Factor Value[data type extracted]	Factor Value[month]	Factor Value[epoch]
UK Met Office Unified Model General Circulation Model	https://www.metoffice.gov.uk/research/modelling-systems/unified-model/climate-models/hadcm3	data set	IAO	IAO:0000100	Earth (Planet)	OMIT	OMIT:0018724	planetary atmosphere	ENVO	ENVO:01000810	Data sources	HadCM3_temp	monthly temperature	month	epoch
UK Met Office Unified Model General Circulation Model	https://www.metoffice.gov.uk/research/modelling-systems/unified-model/climate-models/hadcm3	data set	IAO	IAO:0000100	Earth (Planet)	OMIT	OMIT:0018724	planetary atmosphere	ENVO	ENVO:01000810	Data sources	HadCM3_prec	precipitation	month	epoch
Climatologies at High-Resolution for the Earth Land Surface Areas database	https://doi.org/10.5061/dryad.kd1d4	data set	IAO	IAO:0000100	Earth (Planet)	OMIT	OMIT:0018724	planetary atmosphere	ENVO	ENVO:01000810	Data sources	CHELSA_temp10_01_land	monthly temperature	month	epoch
Climatologies at High-Resolution for the Earth Land Surface Areas database	https://doi.org/10.5061/dryad.kd1d4	data set	IAO	IAO:0000100	Earth (Planet)	OMIT	OMIT:0018724	planetary atmosphere	ENVO	ENVO:01000810	Data sources	CHELSA_temp10_02_land	monthly temperature	month	epoch
Climatologies at High-Resolution for the Earth Land Surface Areas database	https://doi.org/10.5061/dryad.kd1d4	data set	IAO	IAO:0000100	Earth (Planet)	OMIT	OMIT:0018724	planetary atmosphere	ENVO	ENVO:01000810	Data sources	CHELSA_temp10_03_land	monthly temperature	month	epoch
Climatologies at High-Resolution for the Earth Land Surface Areas database	https://doi.org/10.5061/dryad.kd1d4	data set	IAO	IAO:0000100	Earth (Planet)	OMIT	OMIT:0018724	planetary atmosphere	ENVO	ENVO:01000810	Data sources	CHELSA_temp10_04_land	monthly temperature	month	epoch
Climatologies at High-Resolution for the Earth Land Surface Areas database	https://doi.org/10.5061/dryad.kd1d4	data set	IAO	IAO:0000100	Earth (Planet)	OMIT	OMIT:0018724	planetary atmosphere	ENVO	ENVO:01000810	Data sources	CHELSA_temp10_05_land	monthly temperature	month	epoch
Climatologies at High-Resolution for the Earth Land Surface Areas database	https://doi.org/10.5061/dryad.kd1d4	data set	IAO	IAO:0000100	Earth (Planet)	OMIT	OMIT:0018724	planetary atmosphere	ENVO	ENVO:01000810	Data sources	CHELSA_temp10_06_land	monthly temperature	month	epoch
Climatologies at High-Resolution for the Earth Land Surface Areas database	https://doi.org/10.5061/dryad.kd1d4	data set	IAO	IAO:0000100	Earth (Planet)	OMIT	OMIT:0018724	planetary atmosphere	ENVO	ENVO:01000810	Data sources	CHELSA_temp10_07_land	monthly temperature	month	epoch
Climatologies at High-Resolution for the Earth Land Surface Areas database	https://doi.org/10.5061/dryad.kd1d4	data set	IAO	IAO:0000100	Earth (Planet)	OMIT	OMIT:0018724	planetary atmosphere	ENVO	ENVO:01000810	Data sources	CHELSA_temp10_08_land	monthly temperature	month	epoch
Climatologies at High-Resolution for the Earth Land Surface Areas database	https://doi.org/10.5061/dryad.kd1d4	data set	IAO	IAO:0000100	Earth (Planet)	OMIT	OMIT:0018724	planetary atmosphere	ENVO	ENVO:01000810	Data sources	CHELSA_temp10_09_land	monthly temperature	month	epoch
Climatologies at High-Resolution for the Earth Land Surface Areas database	https://doi.org/10.5061/dryad.kd1d4	data set	IAO	IAO:0000100	Earth (Planet)	OMIT	OMIT:0018724	planetary atmosphere	ENVO	ENVO:01000810	Data sources	CHELSA_temp10_10_land	monthly temperature	month	epoch
Climatologies at High-Resolution for the Earth Land Surface Areas database	https://doi.org/10.5061/dryad.kd1d4	data set	IAO	IAO:0000100	Earth (Planet)	OMIT	OMIT:0018724	planetary atmosphere	ENVO	ENVO:01000810	Data sources	CHELSA_temp10_11_land	monthly temperature	month	epoch
Climatologies at High-Resolution for the Earth Land Surface Areas database	https://doi.org/10.5061/dryad.kd1d4	data set	IAO	IAO:0000100	Earth (Planet)	OMIT	OMIT:0018724	planetary atmosphere	ENVO	ENVO:01000810	Data sources	CHELSA_temp10_12_land	monthly temperature	month	epoch
Climatologies at High-Resolution for the Earth Land Surface Areas database	https://doi.org/10.5061/dryad.kd1d4	data set	IAO	IAO:0000100	Earth (Planet)	OMIT	OMIT:0018724	planetary atmosphere	ENVO	ENVO:01000810	Data sources	CHELSA_prec_01_land	precipitation	month	epoch
Climatologies at High-Resolution for the Earth Land Surface Areas database	https://doi.org/10.5061/dryad.kd1d4	data set	IAO	IAO:0000100	Earth (Planet)	OMIT	OMIT:0018724	planetary atmosphere	ENVO	ENVO:01000810	Data sources	CHELSA_prec_02_land	precipitation	month	epoch
Climatologies at High-Resolution for the Earth Land Surface Areas database	https://doi.org/10.5061/dryad.kd1d4	data set	IAO	IAO:0000100	Earth (Planet)	OMIT	OMIT:0018724	planetary atmosphere	ENVO	ENVO:01000810	Data sources	CHELSA_prec_03_land	precipitation	month	epoch
Climatologies at High-Resolution for the Earth Land Surface Areas database	https://doi.org/10.5061/dryad.kd1d4	data set	IAO	IAO:0000100	Earth (Planet)	OMIT	OMIT:0018724	planetary atmosphere	ENVO	ENVO:01000810	Data sources	CHELSA_prec_04_land	precipitation	month	epoch
Climatologies at High-Resolution for the Earth Land Surface Areas database	https://doi.org/10.5061/dryad.kd1d4	data set	IAO	IAO:0000100	Earth (Planet)	OMIT	OMIT:0018724	planetary atmosphere	ENVO	ENVO:01000810	Data sources	CHELSA_prec_05_land	precipitation	month	epoch
Climatologies at High-Resolution for the Earth Land Surface Areas database	https://doi.org/10.5061/dryad.kd1d4	data set	IAO	IAO:0000100	Earth (Planet)	OMIT	OMIT:0018724	planetary atmosphere	ENVO	ENVO:01000810	Data sources	CHELSA_prec_06_land	precipitation	month	epoch
Climatologies at High-Resolution for the Earth Land Surface Areas database	https://doi.org/10.5061/dryad.kd1d4	data set	IAO	IAO:0000100	Earth (Planet)	OMIT	OMIT:0018724	planetary atmosphere	ENVO	ENVO:01000810	Data sources	CHELSA_prec_07_land	precipitation	month	epoch
Climatologies at High-Resolution for the Earth Land Surface Areas database	https://doi.org/10.5061/dryad.kd1d4	data set	IAO	IAO:0000100	Earth (Planet)	OMIT	OMIT:0018724	planetary atmosphere	ENVO	ENVO:01000810	Data sources	CHELSA_prec_08_land	precipitation	month	epoch
Climatologies at High-Resolution for the Earth Land Surface Areas database	https://doi.org/10.5061/dryad.kd1d4	data set	IAO	IAO:0000100	Earth (Planet)	OMIT	OMIT:0018724	planetary atmosphere	ENVO	ENVO:01000810	Data sources	CHELSA_prec_09_land	precipitation	month	epoch
Climatologies at High-Resolution for the Earth Land Surface Areas database	https://doi.org/10.5061/dryad.kd1d4	data set	IAO	IAO:0000100	Earth (Planet)	OMIT	OMIT:0018724	planetary atmosphere	ENVO	ENVO:01000810	Data sources	CHELSA_prec_10_land	precipitation	month	epoch
Climatologies at High-Resolution for the Earth Land Surface Areas database	https://doi.org/10.5061/dryad.kd1d4	data set	IAO	IAO:0000100	Earth (Planet)	OMIT	OMIT:0018724	planetary atmosphere	ENVO	ENVO:01000810	Data sources	CHELSA_prec_11_land	precipitation	month	epoch
Climatologies at High-Resolution for the Earth Land Surface Areas database	https://doi.org/10.5061/dryad.kd1d4	data set	IAO	IAO:0000100	Earth (Planet)	OMIT	OMIT:0018724	planetary atmosphere	ENVO	ENVO:01000810	Data sources	CHELSA_prec_12_land	precipitation	month	epoch
