# Supplementary material for: PaleoClim, high spatial resolution paleoclimate surfaces for global land areas
Source: Sci Data. 2018 Nov 13;5:180254. doi: 10.1038/sdata.2018.254 (PMC6233254; doi:10.1038/sdata.2018.254)
Supplement: Supplementary file 1 [file sdata2018254-isa1.zip › a_assay_Brown.txt]

Sample Name	Protocol REF	Protocol REF	Protocol REF	Protocol REF	Assay Name	Raw Data File	Comment[Data Repository]	Comment[Data Record Accession]	Comment[Data Record URI]	Factor Value[data type extracted]	Factor Value[month]	Factor Value[epoch]
HadCM3_temp	Paleoclimate Simulations	Downscaling	Topographic Differences	Bioclimatic parameters	Bioclimatic data for the Marine Isotope State M2_tdlbv_tavg_01	tdlbv_tavg_01.nc	figshare	doi:10.6084/m9.figshare.c.4126292	https://doi.org/10.6084/m9.figshare.c.4126292	monthly temperature	January	Pliocene_MIS M2
HadCM3_temp	Paleoclimate Simulations	Downscaling	Topographic Differences	Bioclimatic parameters	Bioclimatic data for the Marine Isotope State M2_tdlbv_tavg_01	xijoya_tavg_02.nc	figshare	doi:10.6084/m9.figshare.c.4126292	https://doi.org/10.6084/m9.figshare.c.4126292	monthly temperature	February	Pliocene_warm period
HadCM3_temp	Paleoclimate Simulations	Downscaling	Topographic Differences	Bioclimatic parameters	Bioclimatic data for the Marine Isotope State M2_tdlbv_tavg_01	xlotk_tavg_02.nc	figshare	doi:10.6084/m9.figshare.c.4126292	https://doi.org/10.6084/m9.figshare.c.4126292	monthly temperature	February	Pleistocene_MIS 19
CHELSA_temp10_02_land		Downscaling	Topographic Differences	Bioclimatic parameters	Bioclimatic data for the Marine Isotope State M2_tdlbv_tavg_01	xisfaa_tavg_02.nc	figshare	doi:10.6084/m9.figshare.c.4126292	https://doi.org/10.6084/m9.figshare.c.4126292	monthly temperature	February	pre-industrial control period
HadCM3_temp	Paleoclimate Simulations	Downscaling	Topographic Differences	Bioclimatic parameters	Bioclimatic data for the Marine Isotope State M2_tdlbv_tavg_01	tdlbv_tavg_02.nc	figshare	doi:10.6084/m9.figshare.c.4126292	https://doi.org/10.6084/m9.figshare.c.4126292	monthly temperature	February	Pliocene_MIS M2
HadCM3_temp	Paleoclimate Simulations	Downscaling	Topographic Differences	Bioclimatic parameters	Bioclimatic data for the Marine Isotope State M2_tdlbv_tavg_01	xijoya_tavg_03.nc	figshare	doi:10.6084/m9.figshare.c.4126292	https://doi.org/10.6084/m9.figshare.c.4126292	monthly temperature	March	Pliocene_warm period
HadCM3_temp	Paleoclimate Simulations	Downscaling	Topographic Differences	Bioclimatic parameters	Bioclimatic data for the Marine Isotope State M2_tdlbv_tavg_01	xlotk_tavg_03.nc	figshare	doi:10.6084/m9.figshare.c.4126292	https://doi.org/10.6084/m9.figshare.c.4126292	monthly temperature	March	Pleistocene_MIS 19
CHELSA_temp10_03_land		Downscaling	Topographic Differences	Bioclimatic parameters	Bioclimatic data for the Marine Isotope State M2_tdlbv_tavg_01	xisfaa_tavg_03.nc	figshare	doi:10.6084/m9.figshare.c.4126292	https://doi.org/10.6084/m9.figshare.c.4126292	monthly temperature	March	pre-industrial control period
HadCM3_temp	Paleoclimate Simulations	Downscaling	Topographic Differences	Bioclimatic parameters	Bioclimatic data for the Marine Isotope State M2_tdlbv_tavg_01	tdlbv_tavg_03.nc	figshare	doi:10.6084/m9.figshare.c.4126292	https://doi.org/10.6084/m9.figshare.c.4126292	monthly temperature	March	Pliocene_MIS M2
HadCM3_temp	Paleoclimate Simulations	Downscaling	Topographic Differences	Bioclimatic parameters	Bioclimatic data for the Marine Isotope State M2_tdlbv_tavg_01	xijoya_tavg_04.nc	figshare	doi:10.6084/m9.figshare.c.4126292	https://doi.org/10.6084/m9.figshare.c.4126292	monthly temperature	April	Pliocene_warm period
HadCM3_temp	Paleoclimate Simulations	Downscaling	Topographic Differences	Bioclimatic parameters	Bioclimatic data for the Marine Isotope State M2_tdlbv_tavg_01	xlotk_tavg_04.nc	figshare	doi:10.6084/m9.figshare.c.4126292	https://doi.org/10.6084/m9.figshare.c.4126292	monthly temperature	April	Pleistocene_MIS 19
CHELSA_temp10_04_land		Downscaling	Topographic Differences	Bioclimatic parameters	Bioclimatic data for the Marine Isotope State M2_tdlbv_tavg_01	xisfaa_tavg_04.nc	figshare	doi:10.6084/m9.figshare.c.4126292	https://doi.org/10.6084/m9.figshare.c.4126292	monthly temperature	April	pre-industrial control period
HadCM3_temp	Paleoclimate Simulations	Downscaling	Topographic Differences	Bioclimatic parameters	Bioclimatic data for the Marine Isotope State M2_tdlbv_tavg_01	tdlbv_tavg_04.nc	figshare	doi:10.6084/m9.figshare.c.4126292	https://doi.org/10.6084/m9.figshare.c.4126292	monthly temperature	April	Pliocene_MIS M2
HadCM3_temp	Paleoclimate Simulations	Downscaling	Topographic Differences	Bioclimatic parameters	Bioclimatic data for the Marine Isotope State M2_tdlbv_tavg_01	xijoya_tavg_05.nc	figshare	doi:10.6084/m9.figshare.c.4126292	https://doi.org/10.6084/m9.figshare.c.4126292	monthly temperature	May	Pliocene_warm period
HadCM3_temp	Paleoclimate Simulations	Downscaling	Topographic Differences	Bioclimatic parameters	Bioclimatic data for the Marine Isotope State M2_tdlbv_tavg_01	xlotk_tavg_05.nc	figshare	doi:10.6084/m9.figshare.c.4126292	https://doi.org/10.6084/m9.figshare.c.4126292	monthly temperature	May	Pleistocene_MIS 19
CHELSA_temp10_05_land		Downscaling	Topographic Differences	Bioclimatic parameters	Bioclimatic data for the Marine Isotope State M2_tdlbv_tavg_01	xisfaa_tavg_05.nc	figshare	doi:10.6084/m9.figshare.c.4126292	https://doi.org/10.6084/m9.figshare.c.4126292	monthly temperature	May	pre-industrial control period
HadCM3_temp	Paleoclimate Simulations	Downscaling	Topographic Differences	Bioclimatic parameters	Bioclimatic data for the Marine Isotope State M2_tdlbv_tavg_01	tdlbv_tavg_05.nc	figshare	doi:10.6084/m9.figshare.c.4126292	https://doi.org/10.6084/m9.figshare.c.4126292	monthly temperature	May	Pliocene_MIS M2
HadCM3_temp	Paleoclimate Simulations	Downscaling	Topographic Differences	Bioclimatic parameters	Bioclimatic data for the Marine Isotope State M2_tdlbv_tavg_01	xijoya_tavg_06.nc	figshare	doi:10.6084/m9.figshare.c.4126292	https://doi.org/10.6084/m9.figshare.c.4126292	monthly temperature	June	Pliocene_warm period
HadCM3_temp	Paleoclimate Simulations	Downscaling	Topographic Differences	Bioclimatic parameters	Bioclimatic data for the Marine Isotope State M2_tdlbv_tavg_01	xlotk_tavg_06.nc	figshare	doi:10.6084/m9.figshare.c.4126292	https://doi.org/10.6084/m9.figshare.c.4126292	monthly temperature	June	Pleistocene_MIS 19
CHELSA_temp10_06_land		Downscaling	Topographic Differences	Bioclimatic parameters	Bioclimatic data for the Marine Isotope State M2_tdlbv_tavg_01	xisfaa_tavg_06.nc	figshare	doi:10.6084/m9.figshare.c.4126292	https://doi.org/10.6084/m9.figshare.c.4126292	monthly temperature	June	pre-industrial control period
HadCM3_temp	Paleoclimate Simulations	Downscaling	Topographic Differences	Bioclimatic parameters	Bioclimatic data for the Marine Isotope State M2_tdlbv_tavg_01	tdlbv_tavg_06.nc	figshare	doi:10.6084/m9.figshare.c.4126292	https://doi.org/10.6084/m9.figshare.c.4126292	monthly temperature	June	Pliocene_MIS M2
HadCM3_temp	Paleoclimate Simulations	Downscaling	Topographic Differences	Bioclimatic parameters	Bioclimatic data for the Marine Isotope State M2_tdlbv_tavg_01	xijoya_tavg_07.nc	figshare	doi:10.6084/m9.figshare.c.4126292	https://doi.org/10.6084/m9.figshare.c.4126292	monthly temperature	July	Pliocene_warm period
HadCM3_temp	Paleoclimate Simulations	Downscaling	Topographic Differences	Bioclimatic parameters	Bioclimatic data for the Marine Isotope State M2_tdlbv_tavg_01	xlotk_tavg_07.nc	figshare	doi:10.6084/m9.figshare.c.4126292	https://doi.org/10.6084/m9.figshare.c.4126292	monthly temperature	July	Pleistocene_MIS 19
CHELSA_temp10_07_land		Downscaling	Topographic Differences	Bioclimatic parameters	Bioclimatic data for the Marine Isotope State M2_tdlbv_tavg_01	xisfaa_tavg_07.nc	figshare	doi:10.6084/m9.figshare.c.4126292	https://doi.org/10.6084/m9.figshare.c.4126292	monthly temperature	July	pre-industrial control period
HadCM3_temp	Paleoclimate Simulations	Downscaling	Topographic Differences	Bioclimatic parameters	Bioclimatic data for the Marine Isotope State M2_tdlbv_tavg_01	tdlbv_tavg_07.nc	figshare	doi:10.6084/m9.figshare.c.4126292	https://doi.org/10.6084/m9.figshare.c.4126292	monthly temperature	July	Pliocene_MIS M2
HadCM3_temp	Paleoclimate Simulations	Downscaling	Topographic Differences	Bioclimatic parameters	Bioclimatic data for the Marine Isotope State M2_tdlbv_tavg_01	xijoya_tavg_08.nc	figshare	doi:10.6084/m9.figshare.c.4126292	https://doi.org/10.6084/m9.figshare.c.4126292	monthly temperature	August	Pliocene_warm period
HadCM3_temp	Paleoclimate Simulations	Downscaling	Topographic Differences	Bioclimatic parameters	Bioclimatic data for the Marine Isotope State M2_tdlbv_tavg_01	xlotk_tavg_08.nc	figshare	doi:10.6084/m9.figshare.c.4126292	https://doi.org/10.6084/m9.figshare.c.4126292	monthly temperature	August	Pleistocene_MIS 19
CHELSA_temp10_08_land		Downscaling	Topographic Differences	Bioclimatic parameters	Bioclimatic data for the Marine Isotope State M2_tdlbv_tavg_01	xisfaa_tavg_08.nc	figshare	doi:10.6084/m9.figshare.c.4126292	https://doi.org/10.6084/m9.figshare.c.4126292	monthly temperature	August	pre-industrial control period
HadCM3_temp	Paleoclimate Simulations	Downscaling	Topographic Differences	Bioclimatic parameters	Bioclimatic data for the Marine Isotope State M2_tdlbv_tavg_01	tdlbv_tavg_08.nc	figshare	doi:10.6084/m9.figshare.c.4126292	https://doi.org/10.6084/m9.figshare.c.4126292	monthly temperature	August	Pliocene_MIS M2
HadCM3_temp	Paleoclimate Simulations	Downscaling	Topographic Differences	Bioclimatic parameters	Bioclimatic data for the Marine Isotope State M2_tdlbv_tavg_01	xijoya_tavg_09.nc	figshare	doi:10.6084/m9.figshare.c.4126292	https://doi.org/10.6084/m9.figshare.c.4126292	monthly temperature	September	Pliocene_warm period
HadCM3_temp	Paleoclimate Simulations	Downscaling	Topographic Differences	Bioclimatic parameters	Bioclimatic data for the Marine Isotope State M2_tdlbv_tavg_01	xlotk_tavg_09.nc	figshare	doi:10.6084/m9.figshare.c.4126292	https://doi.org/10.6084/m9.figshare.c.4126292	monthly temperature	September	Pleistocene_MIS 19
CHELSA_temp10_09_land		Downscaling	Topographic Differences	Bioclimatic parameters	Bioclimatic data for the Marine Isotope State M2_tdlbv_tavg_01	xisfaa_tavg_09.nc	figshare	doi:10.6084/m9.figshare.c.4126292	https://doi.org/10.6084/m9.figshare.c.4126292	monthly temperature	September	pre-industrial control period
HadCM3_temp	Paleoclimate Simulations	Downscaling	Topographic Differences	Bioclimatic parameters	Bioclimatic data for the Marine Isotope State M2_tdlbv_tavg_01	tdlbv_tavg_09.nc	figshare	doi:10.6084/m9.figshare.c.4126292	https://doi.org/10.6084/m9.figshare.c.4126292	monthly temperature	September	Pliocene_MIS M2
HadCM3_temp	Paleoclimate Simulations	Downscaling	Topographic Differences	Bioclimatic parameters	Bioclimatic data for the Marine Isotope State M2_tdlbv_tavg_01	xijoya_tavg_10.nc	figshare	doi:10.6084/m9.figshare.c.4126292	https://doi.org/10.6084/m9.figshare.c.4126292	monthly temperature	October	Pliocene_warm period
HadCM3_temp	Paleoclimate Simulations	Downscaling	Topographic Differences	Bioclimatic parameters	Bioclimatic data for the Marine Isotope State M2_tdlbv_tavg_01	xlotk_tavg_10.nc	figshare	doi:10.6084/m9.figshare.c.4126292	https://doi.org/10.6084/m9.figshare.c.4126292	monthly temperature	October	Pleistocene_MIS 19
CHELSA_temp10_10_land		Downscaling	Topographic Differences	Bioclimatic parameters	Bioclimatic data for the Marine Isotope State M2_tdlbv_tavg_01	xisfaa_tavg_10.nc	figshare	doi:10.6084/m9.figshare.c.4126292	https://doi.org/10.6084/m9.figshare.c.4126292	monthly temperature	October	pre-industrial control period
HadCM3_temp	Paleoclimate Simulations	Downscaling	Topographic Differences	Bioclimatic parameters	Bioclimatic data for the Marine Isotope State M2_tdlbv_tavg_01	tdlbv_tavg_10.nc	figshare	doi:10.6084/m9.figshare.c.4126292	https://doi.org/10.6084/m9.figshare.c.4126292	monthly temperature	October	Pliocene_MIS M2
HadCM3_temp	Paleoclimate Simulations	Downscaling	Topographic Differences	Bioclimatic parameters	Bioclimatic data for the Marine Isotope State M2_tdlbv_tavg_01	xijoya_tavg_11.nc	figshare	doi:10.6084/m9.figshare.c.4126292	https://doi.org/10.6084/m9.figshare.c.4126292	monthly temperature	November	Pliocene_warm period
HadCM3_temp	Paleoclimate Simulations	Downscaling	Topographic Differences	Bioclimatic parameters	Bioclimatic data for the Marine Isotope State M2_tdlbv_tavg_01	xlotk_tavg_11.nc	figshare	doi:10.6084/m9.figshare.c.4126292	https://doi.org/10.6084/m9.figshare.c.4126292	monthly temperature	November	Pleistocene_MIS 19
CHELSA_temp10_11_land		Downscaling	Topographic Differences	Bioclimatic parameters	Bioclimatic data for the Marine Isotope State M2_tdlbv_tavg_01	xisfaa_tavg_11.nc	figshare	doi:10.6084/m9.figshare.c.4126292	https://doi.org/10.6084/m9.figshare.c.4126292	monthly temperature	November	pre-industrial control period
HadCM3_temp	Paleoclimate Simulations	Downscaling	Topographic Differences	Bioclimatic parameters	Bioclimatic data for the Marine Isotope State M2_tdlbv_tavg_01	tdlbv_tavg_11.nc	figshare	doi:10.6084/m9.figshare.c.4126292	https://doi.org/10.6084/m9.figshare.c.4126292	monthly temperature	November	Pliocene_MIS M2
HadCM3_temp	Paleoclimate Simulations	Downscaling	Topographic Differences	Bioclimatic parameters	Bioclimatic data for the Marine Isotope State M2_tdlbv_tavg_01	xijoya_tavg_12.nc	figshare	doi:10.6084/m9.figshare.c.4126292	https://doi.org/10.6084/m9.figshare.c.4126292	monthly temperature	December	Pliocene_warm period
HadCM3_temp	Paleoclimate Simulations	Downscaling	Topographic Differences	Bioclimatic parameters	Bioclimatic data for the Marine Isotope State M2_tdlbv_tavg_01	xlotk_tavg_12.nc	figshare	doi:10.6084/m9.figshare.c.4126292	https://doi.org/10.6084/m9.figshare.c.4126292	monthly temperature	December	Pleistocene_MIS 19
CHELSA_temp10_12_land		Downscaling	Topographic Differences	Bioclimatic parameters	Bioclimatic data for the Marine Isotope State M2_tdlbv_tavg_01	xisfaa_tavg_12.nc	figshare	doi:10.6084/m9.figshare.c.4126292	https://doi.org/10.6084/m9.figshare.c.4126292	monthly temperature	December	pre-industrial control period
HadCM3_temp	Paleoclimate Simulations	Downscaling	Topographic Differences	Bioclimatic parameters	Bioclimatic data for the Marine Isotope State M2_tdlbv_tavg_01	tdlbv_tavg_12.nc	figshare	doi:10.6084/m9.figshare.c.4126292	https://doi.org/10.6084/m9.figshare.c.4126292	monthly temperature	December	Pliocene_MIS M2
HadCM3_prec	Paleoclimate Simulations	Downscaling	Topographic Differences	Bioclimatic parameters	Bioclimatic data for the Marine Isotope State M2_tdlbv_tavg_01	xijoya_ppt_01.nc	figshare	doi:10.6084/m9.figshare.c.4126292	https://doi.org/10.6084/m9.figshare.c.4126292	precipitation	January	Pliocene_warm period
HadCM3_prec	Paleoclimate Simulations	Downscaling	Topographic Differences	Bioclimatic parameters	Bioclimatic data for the Marine Isotope State M2_tdlbv_tavg_01	xlotk_ppt_01.nc	figshare	doi:10.6084/m9.figshare.c.4126292	https://doi.org/10.6084/m9.figshare.c.4126292	precipitation	January	Pleistocene_MIS 19
CHELSA_prec_01_land		Downscaling	Topographic Differences	Bioclimatic parameters	Bioclimatic data for the Marine Isotope State M2_tdlbv_tavg_01	xisfaa_ppt_01.nc	figshare	doi:10.6084/m9.figshare.c.4126292	https://doi.org/10.6084/m9.figshare.c.4126292	precipitation	January	pre-industrial control period
HadCM3_prec	Paleoclimate Simulations	Downscaling	Topographic Differences	Bioclimatic parameters	Bioclimatic data for the Marine Isotope State M2_tdlbv_tavg_01	tdlbv_ppt_01.nc	figshare	doi:10.6084/m9.figshare.c.4126292	https://doi.org/10.6084/m9.figshare.c.4126292	precipitation	January	Pliocene_MIS M2
HadCM3_prec	Paleoclimate Simulations	Downscaling	Topographic Differences	Bioclimatic parameters	Bioclimatic data for the Marine Isotope State M2_tdlbv_tavg_01	xijoya_ppt_02.nc	figshare	doi:10.6084/m9.figshare.c.4126292	https://doi.org/10.6084/m9.figshare.c.4126292	precipitation	February	Pliocene_warm period
HadCM3_prec	Paleoclimate Simulations	Downscaling	Topographic Differences	Bioclimatic parameters	Bioclimatic data for the Marine Isotope State M2_tdlbv_tavg_01	xlotk_ppt_02.nc	figshare	doi:10.6084/m9.figshare.c.4126292	https://doi.org/10.6084/m9.figshare.c.4126292	precipitation	February	Pleistocene_MIS 19
CHELSA_prec_02_land		Downscaling	Topographic Differences	Bioclimatic parameters	Bioclimatic data for the Marine Isotope State M2_tdlbv_tavg_01	xisfaa_ppt_02.nc	figshare	doi:10.6084/m9.figshare.c.4126292	https://doi.org/10.6084/m9.figshare.c.4126292	precipitation	February	pre-industrial control period
HadCM3_prec	Paleoclimate Simulations	Downscaling	Topographic Differences	Bioclimatic parameters	Bioclimatic data for the Marine Isotope State M2_tdlbv_tavg_01	tdlbv_ppt_02.nc	figshare	doi:10.6084/m9.figshare.c.4126292	https://doi.org/10.6084/m9.figshare.c.4126292	precipitation	February	Pliocene_MIS M2
HadCM3_prec	Paleoclimate Simulations	Downscaling	Topographic Differences	Bioclimatic parameters	Bioclimatic data for the Marine Isotope State M2_tdlbv_tavg_01	xijoya_ppt_03.nc	figshare	doi:10.6084/m9.figshare.c.4126292	https://doi.org/10.6084/m9.figshare.c.4126292	precipitation	March	Pliocene_warm period
HadCM3_prec	Paleoclimate Simulations	Downscaling	Topographic Differences	Bioclimatic parameters	Bioclimatic data for the Marine Isotope State M2_tdlbv_tavg_01	xlotk_ppt_03.nc	figshare	doi:10.6084/m9.figshare.c.4126292	https://doi.org/10.6084/m9.figshare.c.4126292	precipitation	March	Pleistocene_MIS 19
CHELSA_prec_03_land		Downscaling	Topographic Differences	Bioclimatic parameters	Bioclimatic data for the Marine Isotope State M2_tdlbv_tavg_01	xisfaa_ppt_03.nc	figshare	doi:10.6084/m9.figshare.c.4126292	https://doi.org/10.6084/m9.figshare.c.4126292	precipitation	March	pre-industrial control period
HadCM3_prec	Paleoclimate Simulations	Downscaling	Topographic Differences	Bioclimatic parameters	Bioclimatic data for the Marine Isotope State M2_tdlbv_tavg_01	tdlbv_ppt_03.nc	figshare	doi:10.6084/m9.figshare.c.4126292	https://doi.org/10.6084/m9.figshare.c.4126292	precipitation	March	Pliocene_MIS M2
HadCM3_prec	Paleoclimate Simulations	Downscaling	Topographic Differences	Bioclimatic parameters	Bioclimatic data for the Marine Isotope State M2_tdlbv_tavg_01	xijoya_ppt_04.nc	figshare	doi:10.6084/m9.figshare.c.4126292	https://doi.org/10.6084/m9.figshare.c.4126292	precipitation	April	Pliocene_warm period
HadCM3_prec	Paleoclimate Simulations	Downscaling	Topographic Differences	Bioclimatic parameters	Bioclimatic data for the Marine Isotope State M2_tdlbv_tavg_01	xlotk_ppt_04.nc	figshare	doi:10.6084/m9.figshare.c.4126292	https://doi.org/10.6084/m9.figshare.c.4126292	precipitation	April	Pleistocene_MIS 19
CHELSA_prec_04_land		Downscaling	Topographic Differences	Bioclimatic parameters	Bioclimatic data for the Marine Isotope State M2_tdlbv_tavg_01	xisfaa_ppt_04.nc	figshare	doi:10.6084/m9.figshare.c.4126292	https://doi.org/10.6084/m9.figshare.c.4126292	precipitation	April	pre-industrial control period
HadCM3_prec	Paleoclimate Simulations	Downscaling	Topographic Differences	Bioclimatic parameters	Bioclimatic data for the Marine Isotope State M2_tdlbv_tavg_01	tdlbv_ppt_04.nc	figshare	doi:10.6084/m9.figshare.c.4126292	https://doi.org/10.6084/m9.figshare.c.4126292	precipitation	April	Pliocene_MIS M2
HadCM3_prec	Paleoclimate Simulations	Downscaling	Topographic Differences	Bioclimatic parameters	Bioclimatic data for the Marine Isotope State M2_tdlbv_tavg_01	xijoya_ppt_05.nc	figshare	doi:10.6084/m9.figshare.c.4126292	https://doi.org/10.6084/m9.figshare.c.4126292	precipitation	May	Pliocene_warm period
HadCM3_prec	Paleoclimate Simulations	Downscaling	Topographic Differences	Bioclimatic parameters	Bioclimatic data for the Marine Isotope State M2_tdlbv_tavg_01	xlotk_ppt_05.nc	figshare	doi:10.6084/m9.figshare.c.4126292	https://doi.org/10.6084/m9.figshare.c.4126292	precipitation	May	Pleistocene_MIS 19
CHELSA_prec_05_land		Downscaling	Topographic Differences	Bioclimatic parameters	Bioclimatic data for the Marine Isotope State M2_tdlbv_tavg_01	xisfaa_ppt_05.nc	figshare	doi:10.6084/m9.figshare.c.4126292	https://doi.org/10.6084/m9.figshare.c.4126292	precipitation	May	pre-industrial control period
HadCM3_prec	Paleoclimate Simulations	Downscaling	Topographic Differences	Bioclimatic parameters	Bioclimatic data for the Marine Isotope State M2_tdlbv_tavg_01	tdlbv_ppt_05.nc	figshare	doi:10.6084/m9.figshare.c.4126292	https://doi.org/10.6084/m9.figshare.c.4126292	precipitation	May	Pliocene_MIS M2
HadCM3_prec	Paleoclimate Simulations	Downscaling	Topographic Differences	Bioclimatic parameters	Bioclimatic data for the Marine Isotope State M2_tdlbv_tavg_01	xijoya_ppt_06.nc	figshare	doi:10.6084/m9.figshare.c.4126292	https://doi.org/10.6084/m9.figshare.c.4126292	precipitation	June	Pliocene_warm period
HadCM3_prec	Paleoclimate Simulations	Downscaling	Topographic Differences	Bioclimatic parameters	Bioclimatic data for the Marine Isotope State M2_tdlbv_tavg_01	xlotk_ppt_06.nc	figshare	doi:10.6084/m9.figshare.c.4126292	https://doi.org/10.6084/m9.figshare.c.4126292	precipitation	June	Pleistocene_MIS 19
CHELSA_prec_06_land		Downscaling	Topographic Differences	Bioclimatic parameters	Bioclimatic data for the Marine Isotope State M2_tdlbv_tavg_01	xisfaa_ppt_06.nc	figshare	doi:10.6084/m9.figshare.c.4126292	https://doi.org/10.6084/m9.figshare.c.4126292	precipitation	June	pre-industrial control period
HadCM3_prec	Paleoclimate Simulations	Downscaling	Topographic Differences	Bioclimatic parameters	Bioclimatic data for the Marine Isotope State M2_tdlbv_tavg_01	tdlbv_ppt_06.nc	figshare	doi:10.6084/m9.figshare.c.4126292	https://doi.org/10.6084/m9.figshare.c.4126292	precipitation	June	Pliocene_MIS M2
HadCM3_prec	Paleoclimate Simulations	Downscaling	Topographic Differences	Bioclimatic parameters	Bioclimatic data for the Marine Isotope State M2_tdlbv_tavg_01	xijoya_ppt_07.nc	figshare	doi:10.6084/m9.figshare.c.4126292	https://doi.org/10.6084/m9.figshare.c.4126292	precipitation	July	Pliocene_warm period
HadCM3_prec	Paleoclimate Simulations	Downscaling	Topographic Differences	Bioclimatic parameters	Bioclimatic data for the Marine Isotope State M2_tdlbv_tavg_01	xlotk_ppt_07.nc	figshare	doi:10.6084/m9.figshare.c.4126292	https://doi.org/10.6084/m9.figshare.c.4126292	precipitation	July	Pleistocene_MIS 19
CHELSA_prec_07_land		Downscaling	Topographic Differences	Bioclimatic parameters	Bioclimatic data for the Marine Isotope State M2_tdlbv_tavg_01	xisfaa_ppt_07.nc	figshare	doi:10.6084/m9.figshare.c.4126292	https://doi.org/10.6084/m9.figshare.c.4126292	precipitation	July	pre-industrial control period
HadCM3_prec	Paleoclimate Simulations	Downscaling	Topographic Differences	Bioclimatic parameters	Bioclimatic data for the Marine Isotope State M2_tdlbv_tavg_01	tdlbv_ppt_07.nc	figshare	doi:10.6084/m9.figshare.c.4126292	https://doi.org/10.6084/m9.figshare.c.4126292	precipitation	July	Pliocene_MIS M2
HadCM3_prec	Paleoclimate Simulations	Downscaling	Topographic Differences	Bioclimatic parameters	Bioclimatic data for the Marine Isotope State M2_tdlbv_tavg_01	xijoya_ppt_08.nc	figshare	doi:10.6084/m9.figshare.c.4126292	https://doi.org/10.6084/m9.figshare.c.4126292	precipitation	August	Pliocene_warm period
HadCM3_prec	Paleoclimate Simulations	Downscaling	Topographic Differences	Bioclimatic parameters	Bioclimatic data for the Marine Isotope State M2_tdlbv_tavg_01	xlotk_ppt_08.nc	figshare	doi:10.6084/m9.figshare.c.4126292	https://doi.org/10.6084/m9.figshare.c.4126292	precipitation	August	Pleistocene_MIS 19
CHELSA_prec_08_land		Downscaling	Topographic Differences	Bioclimatic parameters	Bioclimatic data for the Marine Isotope State M2_tdlbv_tavg_01	xisfaa_ppt_08.nc	figshare	doi:10.6084/m9.figshare.c.4126292	https://doi.org/10.6084/m9.figshare.c.4126292	precipitation	August	pre-industrial control period
HadCM3_prec	Paleoclimate Simulations	Downscaling	Topographic Differences	Bioclimatic parameters	Bioclimatic data for the Marine Isotope State M2_tdlbv_tavg_01	tdlbv_ppt_08.nc	figshare	doi:10.6084/m9.figshare.c.4126292	https://doi.org/10.6084/m9.figshare.c.4126292	precipitation	August	Pliocene_MIS M2
HadCM3_prec	Paleoclimate Simulations	Downscaling	Topographic Differences	Bioclimatic parameters	Bioclimatic data for the Marine Isotope State M2_tdlbv_tavg_01	xijoya_ppt_09.nc	figshare	doi:10.6084/m9.figshare.c.4126292	https://doi.org/10.6084/m9.figshare.c.4126292	precipitation	September	Pliocene_warm period
HadCM3_prec	Paleoclimate Simulations	Downscaling	Topographic Differences	Bioclimatic parameters	Bioclimatic data for the Marine Isotope State M2_tdlbv_tavg_01	xlotk_ppt_09.nc	figshare	doi:10.6084/m9.figshare.c.4126292	https://doi.org/10.6084/m9.figshare.c.4126292	precipitation	September	Pleistocene_MIS 19
CHELSA_prec_09_land		Downscaling	Topographic Differences	Bioclimatic parameters	Bioclimatic data for the Marine Isotope State M2_tdlbv_tavg_01	xisfaa_ppt_09.nc	figshare	doi:10.6084/m9.figshare.c.4126292	https://doi.org/10.6084/m9.figshare.c.4126292	precipitation	September	pre-industrial control period
HadCM3_prec	Paleoclimate Simulations	Downscaling	Topographic Differences	Bioclimatic parameters	Bioclimatic data for the Marine Isotope State M2_tdlbv_tavg_01	tdlbv_ppt_09.nc	figshare	doi:10.6084/m9.figshare.c.4126292	https://doi.org/10.6084/m9.figshare.c.4126292	precipitation	September	Pliocene_MIS M2
HadCM3_prec	Paleoclimate Simulations	Downscaling	Topographic Differences	Bioclimatic parameters	Bioclimatic data for the Marine Isotope State M2_tdlbv_tavg_01	xijoya_ppt_10.nc	figshare	doi:10.6084/m9.figshare.c.4126292	https://doi.org/10.6084/m9.figshare.c.4126292	precipitation	October	Pliocene_warm period
HadCM3_prec	Paleoclimate Simulations	Downscaling	Topographic Differences	Bioclimatic parameters	Bioclimatic data for the Marine Isotope State M2_tdlbv_tavg_01	xlotk_ppt_10.nc	figshare	doi:10.6084/m9.figshare.c.4126292	https://doi.org/10.6084/m9.figshare.c.4126292	precipitation	October	Pleistocene_MIS 19
CHELSA_prec_10_land		Downscaling	Topographic Differences	Bioclimatic parameters	Bioclimatic data for the Marine Isotope State M2_tdlbv_tavg_01	xisfaa_ppt_10.nc	figshare	doi:10.6084/m9.figshare.c.4126292	https://doi.org/10.6084/m9.figshare.c.4126292	precipitation	October	pre-industrial control period
HadCM3_prec	Paleoclimate Simulations	Downscaling	Topographic Differences	Bioclimatic parameters	Bioclimatic data for the Marine Isotope State M2_tdlbv_tavg_01	tdlbv_ppt_10.nc	figshare	doi:10.6084/m9.figshare.c.4126292	https://doi.org/10.6084/m9.figshare.c.4126292	precipitation	October	Pliocene_MIS M2
HadCM3_prec	Paleoclimate Simulations	Downscaling	Topographic Differences	Bioclimatic parameters	Bioclimatic data for the Marine Isotope State M2_tdlbv_tavg_01	xijoya_ppt_11.nc	figshare	doi:10.6084/m9.figshare.c.4126292	https://doi.org/10.6084/m9.figshare.c.4126292	precipitation	November	Pliocene_warm period
HadCM3_prec	Paleoclimate Simulations	Downscaling	Topographic Differences	Bioclimatic parameters	Bioclimatic data for the Marine Isotope State M2_tdlbv_tavg_01	xlotk_ppt_11.nc	figshare	doi:10.6084/m9.figshare.c.4126292	https://doi.org/10.6084/m9.figshare.c.4126292	precipitation	November	Pleistocene_MIS 19
CHELSA_prec_11_land		Downscaling	Topographic Differences	Bioclimatic parameters	Bioclimatic data for the Marine Isotope State M2_tdlbv_tavg_01	xisfaa_ppt_11.nc	figshare	doi:10.6084/m9.figshare.c.4126292	https://doi.org/10.6084/m9.figshare.c.4126292	precipitation	November	pre-industrial control period
HadCM3_prec	Paleoclimate Simulations	Downscaling	Topographic Differences	Bioclimatic parameters	Bioclimatic data for the Marine Isotope State M2_tdlbv_tavg_01	tdlbv_ppt_11.nc	figshare	doi:10.6084/m9.figshare.c.4126292	https://doi.org/10.6084/m9.figshare.c.4126292	precipitation	November	Pliocene_MIS M2
HadCM3_prec	Paleoclimate Simulations	Downscaling	Topographic Differences	Bioclimatic parameters	Bioclimatic data for the Marine Isotope State M2_tdlbv_tavg_01	xijoya_ppt_12.nc	figshare	doi:10.6084/m9.figshare.c.4126292	https://doi.org/10.6084/m9.figshare.c.4126292	precipitation	December	Pliocene_warm period
HadCM3_prec	Paleoclimate Simulations	Downscaling	Topographic Differences	Bioclimatic parameters	Bioclimatic data for the Marine Isotope State M2_tdlbv_tavg_01	xlotk_ppt_12.nc	figshare	doi:10.6084/m9.figshare.c.4126292	https://doi.org/10.6084/m9.figshare.c.4126292	precipitation	December	Pleistocene_MIS 19
CHELSA_prec_12_land		Downscaling	Topographic Differences	Bioclimatic parameters	Bioclimatic data for the Marine Isotope State M2_tdlbv_tavg_01	xisfaa_ppt_12.nc	figshare	doi:10.6084/m9.figshare.c.4126292	https://doi.org/10.6084/m9.figshare.c.4126292	precipitation	December	pre-industrial control period
HadCM3_prec	Paleoclimate Simulations	Downscaling	Topographic Differences	Bioclimatic parameters	Bioclimatic data for the Marine Isotope State M2_tdlbv_tavg_01	tdlbv_ppt_12.nc	figshare	doi:10.6084/m9.figshare.c.4126292	https://doi.org/10.6084/m9.figshare.c.4126292	precipitation	December	Pliocene_MIS M2
