# Supplementary material for: PaleoClim, high spatial resolution paleoclimate surfaces for global land areas
Source: Sci Data. 2018 Nov 13;5:180254. doi: 10.1038/sdata.2018.254 (PMC6233254; doi:10.1038/sdata.2018.254)
Supplement: Supplementary File 1 [file sdata2018254-s2.txt]

setwd("C:/Users/Dendro1/Desktop/Data/")
library("dismo")
#import

##converted .nc to single rasters in ArcGIS

##LOOP THROUGH TIFFS IN FOLDER AND ROTATE
files <- list.files(path="C:/Users/Jason/Desktop/Desktop/LeedsClim/Rasters", pattern="*.tif", full.names=T, recursive=FALSE)
lapply(files, function(x) {
    t <- raster(x)# load file
    # apply function
    out <- rotate(t)
    print(x)
    # write to file
    new<-gsub("R2/Rasters","R2/Rasters/rotate",x)#out folder from wd
    writeRaster(out, filename=new, bylayer=TRUE,format="GTiff", overwrite=TRUE)
})

##created delta layers and downscaled in arcgis, use these high resolution delta layers in R

##create bioclims

#load monthly precip rasters
pavg_01 = raster("final_precip/pavg_01.tif")
pavg_02 = raster("final_precip/pavg_02.tif")
pavg_03 = raster("final_precip/pavg_03.tif")
pavg_04 = raster("final_precip/pavg_04.tif")
pavg_05 = raster("final_precip/pavg_05.tif")
pavg_06 = raster("final_precip/pavg_06.tif")
pavg_07 = raster("final_precip/pavg_07.tif")
pavg_08 = raster("final_precip/pavg_08.tif")
pavg_09 = raster("final_precip/pavg_09.tif")
pavg_10 = raster("final_precip/pavg_10.tif")
pavg_11 = raster("final_precip/pavg_11.tif")
pavg_12 = raster("final_precip/pavg_12.tif")


#convert to integers
pavg_01 = as.integer(pavg_01)
pavg_02 = as.integer(pavg_02)
pavg_03 = as.integer(pavg_03)
pavg_04 = as.integer(pavg_04)
pavg_05 = as.integer(pavg_05)
pavg_06 = as.integer(pavg_06)
pavg_07 = as.integer(pavg_07)
pavg_08 = as.integer(pavg_08)
pavg_09 = as.integer(pavg_09)
pavg_10 = as.integer(pavg_10)
pavg_11 = as.integer(pavg_11)
pavg_12 = as.integer(pavg_12)

#load monthly temp rasters
tavg_01 = raster("final_temp/tavg_01.tif")
tavg_02 = raster("final_temp/tavg_02.tif")
tavg_03 = raster("final_temp/tavg_03.tif")
tavg_04 = raster("final_temp/tavg_04.tif")
tavg_05 = raster("final_temp/tavg_05.tif")
tavg_06 = raster("final_temp/tavg_06.tif")
tavg_07 = raster("final_temp/tavg_07.tif")
tavg_08 = raster("final_temp/tavg_08.tif")
tavg_09 = raster("final_temp/tavg_09.tif")
tavg_10 = raster("final_temp/tavg_10.tif")
tavg_11 = raster("final_temp/tavg_11.tif")
tavg_12 = raster("final_temp/tavg_12.tif")

tmax_01 = raster("final_temp/tmax_01.tif")
tmax_02 = raster("final_temp/tmax_02.tif")
tmax_03 = raster("final_temp/tmax_03.tif")
tmax_04 = raster("final_temp/tmax_04.tif")
tmax_05 = raster("final_temp/tmax_05.tif")
tmax_06 = raster("final_temp/tmax_06.tif")
tmax_07 = raster("final_temp/tmax_07.tif")
tmax_08 = raster("final_temp/tmax_08.tif")
tmax_09 = raster("final_temp/tmax_09.tif")
tmax_10 = raster("final_temp/tmax_10.tif")
tmax_11 = raster("final_temp/tmax_11.tif")
tmax_12 = raster("final_temp/tmax_12.tif")

tmin_01 = raster("final_temp/tmin_01.tif")
tmin_02 = raster("final_temp/tmin_02.tif")
tmin_03 = raster("final_temp/tmin_03.tif")
tmin_04 = raster("final_temp/tmin_04.tif")
tmin_05 = raster("final_temp/tmin_05.tif")
tmin_06 = raster("final_temp/tmin_06.tif")
tmin_07 = raster("final_temp/tmin_07.tif")
tmin_08 = raster("final_temp/tmin_08.tif")
tmin_09 = raster("final_temp/tmin_09.tif")
tmin_10 = raster("final_temp/tmin_10.tif")
tmin_11 = raster("final_temp/tmin_11.tif")
tmin_12 = raster("final_temp/tmin_12.tif")

#convert monthly values * 10 and integers for smaller files sizes
tavg_01 = as.integer(tavg_01*10)
tavg_02 = as.integer(tavg_02*10)
tavg_03 = as.integer(tavg_03*10)
tavg_04 = as.integer(tavg_04*10)
tavg_05 = as.integer(tavg_05*10)
tavg_06 = as.integer(tavg_06*10)
tavg_07 = as.integer(tavg_07*10)
tavg_08 = as.integer(tavg_08*10)
tavg_09 = as.integer(tavg_09*10)
tavg_10 = as.integer(tavg_10*10)
tavg_11 = as.integer(tavg_11*10)
tavg_12 = as.integer(tavg_12*10)

tmax_01 = as.integer(tmax_01*10)
tmax_02 = as.integer(tmax_02*10)
tmax_03 = as.integer(tmax_03*10)
tmax_04 = as.integer(tmax_04*10)
tmax_05 = as.integer(tmax_05*10)
tmax_06 = as.integer(tmax_06*10)
tmax_07 = as.integer(tmax_07*10)
tmax_08 = as.integer(tmax_08*10)
tmax_09 = as.integer(tmax_09*10)
tmax_10 = as.integer(tmax_10*10)
tmax_11 = as.integer(tmax_11*10)
tmax_12 = as.integer(tmax_12*10)

tmin_01 = as.integer(tmin_01*10)
tmin_02 = as.integer(tmin_02*10)
tmin_03 = as.integer(tmin_03*10)
tmin_04 = as.integer(tmin_04*10)
tmin_05 = as.integer(tmin_05*10)
tmin_06 = as.integer(tmin_06*10)
tmin_07 = as.integer(tmin_07*10)
tmin_08 = as.integer(tmin_08*10)
tmin_09 = as.integer(tmin_09*10)
tmin_10 = as.integer(tmin_10*10)
tmin_11 = as.integer(tmin_11*10)
tmin_12 = as.integer(tmin_12*10)

#make raster stacks
prec=stack(pavg_01,pavg_02,pavg_03,pavg_04,pavg_05,pavg_06,pavg_07,pavg_08,pavg_09,pavg_10,pavg_11,pavg_12)

tmin=stack(tmin_01,tmin_02,tmin_03,tmin_04,tmin_05,tmin_06,tmin_07,tmin_08,tmin_09,tmin_10,tmin_11,tmin_12)

tavg=stack(tavg_01,tavg_02,tavg_03,tavg_04,tavg_05,tavg_06,tavg_07,tavg_08,tavg_09,tavg_10,tavg_11,tavg_12)

tmax=stack(tmax_01,tmax_02,tmax_03,tmax_04,tmax_05,tmax_06,tmax_07,tmax_08,tmax_09,tmax_10,tmax_11,tmax_12)

#create bioclims
#if max and min are not available, tavg is use for both min and max
A<-biovars(prec,tmin,tmax)
#write bioclims
writeRaster(A, filename=names(A), bylayer=TRUE,format="GTiff")
